# Supplementary material for: Genome-Wide Identification of the SlSET Gene Family and the Function of SlSET6 Under Salt Stress
Source: Int J Mol Sci. 2024 Dec 16;25(24):13461. doi: 10.3390/ijms252413461 (PMC11677135; doi:10.3390/ijms252413461)
Supplement: Supplementary file 1 [file ijms-25-13461-s001.zip]

Archive with 4 entries (4 files):
- Table S1. SlSET gene family information.xlsx
- Table S2 CDS sequences of SlSET.pdf
- Table S3 protein sequences of SlSET.pdf
- Table S4. Primers for this study.xlsx
