# Supplementary material for: Genome-Wide Identification of the SlSET Gene Family and the Function of SlSET6 Under Salt Stress
Source: Int J Mol Sci. 2024 Dec 16;25(24):13461. doi: 10.3390/ijms252413461 (PMC11677135; doi:10.3390/ijms252413461)
Supplement: Supplementary file 1 [file ijms-25-13461-s001.zip › Table S1. SlSET gene family information.xlsx]

## Sheet: Sheet1
gene name	geneID	Chr	start	end	aalen	MolWt	pI
SlSET1	Solyc01g005380.3.1	Chr01	275631	280186	496	55000.7	6.95
SlSET2	Solyc01g006220.3.1	Chr01	848802	860098	389	44002.3	8.36
SlSET3	Solyc01g006880.4.1	Chr01	1449635	1464284	1664	182420	7.74
SlSET4	Solyc01g068370.4.1	Chr01	70369821	70374062	341	36977.1	7.61
SlSET5	Solyc01g079390.4.1	Chr01	71043531	71059040	870	97548.6	7.28
SlSET6	Solyc01g095890.4.1	Chr01	79275181	79287409	1048	118371	8.1
SlSET7	Solyc02g081320.4.1	Chr02	43313929	43316628	493	55917.2	7.42
SlSET8	Solyc02g081920.3.1	Chr02	43673749	43681746	509	58365.7	5.62
SlSET9	Solyc02g089970.3.1	Chr02	49687342	49696655	1509	169822	6.86
SlSET10	Solyc02g094520.3.1	Chr02	53128792	53147488	677	75064	7.87
SlSET11	Solyc03g093710.1.1	Chr03	49896602	49899118	838	94347.9	6.66
SlSET12	Solyc03g093740.1.1	Chr03	49973894	49975263	307	35945.1	8.94
SlSET13	Solyc03g093760.1.1	Chr03	49983569	49985962	797	90719.6	6.47
SlSET14	Solyc03g112690.1.1	Chr03	57487005	57488939	644	73409.3	8.23
SlSET15	Solyc03g044380.3.1	Chr03	8242372	8251935	921	102900	8.11
SlSET16	Solyc03g051950.4.1	Chr03	18032918	18035345	146	16487.7	4.49
SlSET17	Solyc03g082860.3.1	Chr03	47321635	47324948	357	40485.3	8.58
SlSET18	Solyc03g083410.3.1	Chr03	47858620	47869097	981	110378	8.62
SlSET19	Solyc03g093700.3.1	Chr03	49878545	49882383	838	94612.7	6.97
SlSET20	Solyc04g057880.3.1	Chr04	54308396	54329762	1396	154037	8.14
SlSET21	Solyc05g007760.2.1	Chr05	2270806	2272403	402	45695.4	6.67
SlSET22	Solyc06g059960.4.1	Chr06	35545393	35569077	1432	157810	7
SlSET23	Solyc06g060390.3.1	Chr06	36083616	36091611	480	54712.6	7.73
SlSET24	Solyc06g060960.3.1	Chr06	36610559	36613726	1055	115788	6.83
SlSET25	Solyc06g083760.3.1	Chr06	46668725	46678231	861	96133.8	5.02
SlSET26	Solyc07g006060.3.1	Chr07	884840	892939	246	28070.4	8.72
SlSET27	Solyc07g008460.3.1	Chr07	3337016	3349708	452	50325.4	5.55
SlSET28	Solyc07g008500.2.1	Chr07	3404144	3406797	287	32087.8	8.46
SlSET29	Solyc07g008580.3.1	Chr07	3509548	3512072	278	32116.3	7.98
SlSET30	Solyc07g045310.4.1	Chr07	58290797	58300955	501	57300.5	8.93
SlSET31	Solyc07g052570.4.1	Chr07	60962668	60969849	485	54350.7	4.31
SlSET32	Solyc07g052940.4.1	Chr07	61250683	61264006	2418	276213	7.02
SlSET33	Solyc08g044590.1.1	Chr08	18819406	18819630	74	8795.23	8.48
SlSET34	Solyc08g077940.2.1	Chr08	59939152	59942265	1037	115287	8.67
SlSET35	Solyc09g059997.1.1	Chr09	53274870	53296904	255	28409.3	7.7
SlSET36	Solyc09g072890.2.1	Chr09	61739366	61756460	825	91475.9	4.8
SlSET37	Solyc09g082050.4.1	Chr09	63990866	63993542	647	71717.9	8.7
SlSET38	Solyc09g090030.2.1	Chr09	65689691	65690830	379	42498.5	4.2
SlSET39	Solyc09g090630.3.1	Chr09	66174526	66179724	794	88920.5	6.47
SlSET40	Solyc09g090810.3.1	Chr09	66320378	66322468	696	78592.9	5.88
SlSET41	Solyc09g098260.3.1	Chr09	68164827	68188777	837	94534.3	7.04
SlSET42	Solyc10g074370.1.1	Chr10	56708712	56709604	195	22578	7.66
SlSET43	Solyc10g077070.2.1	Chr10	59064497	59066641	714	78451.8	7.91
SlSET44	Solyc11g005730.3.1	Chr11	591623	596035	388	44379.9	8.08
SlSET45	Solyc12g096990.2.1	Chr12	65192813	65195034	665	74500.1	5.57
SlSET46	Solyc12g100290.3.1	Chr12	66588692	66600897	434	49029.3	9.61
