# Supplementary material for: Genome-Wide Identification of the SlSET Gene Family and the Function of SlSET6 Under Salt Stress
Source: Int J Mol Sci. 2024 Dec 16;25(24):13461. doi: 10.3390/ijms252413461 (PMC11677135; doi:10.3390/ijms252413461)
Supplement: Supplementary file 1 [file ijms-25-13461-s001.zip › Table S4. Primers for this study.xlsx]

## Sheet: Sheet1
Table S4. Primers for this study
Primer names	Sequences
SlSET1-F	TGAAGTATCAGCTCTTCGCACC
SlSET1-R	CTTCAGCAACGACTTGTCCTC
SlSET6-F	GATGGGTTGAGGATTGGGACT
SlSET6-R	GCATTCTTGATGGACGGCTAT
SlSET7-F	TTGCACTACTATCAACATTGCGAT
SlSET7-R	CCCTGAATAAACAAGGTGTACAAC
SlSET14-F	AATGGTAGCTGAGTATGTGGGTG
SlSET14-R	CAGTTCTTGCCTTGTGACTTGTAT
SlSET30-F	CCACAAAGACTCAGAACATTCCAT
SlSET30-R	CCAACATTCACTCTTTGTAAGTCC
SlSET39-F	AGTGATGCAATGCCACTTTCTG
SlSET39-R	ACGCTCCAAGTCTGAAGGAACA
SlSET41-F	TCAGTGCTCAAACCCTGTGTGT
SlSET41-R	GGGATTAAATGCAATCTGTCTTC
SlSET44-F	TGAAACTATGGCATTGTCCTCAT
SlSET44-R	TCTGAATCCGAAAGAAATCAACT
SlSET46-F	CCACTGTGGTGCTGTAAGATGTAG
SlSET46-R	CGGTATCTGAAGCAGGGAGTT
SlSET6-vigs-F	agtggtctctgtccagtcctATGGTGAAACGGACGGTGAA
SlSET6-vigs-R	ggtctcagcagaccacaagtCTTCAAAAGTGGAGGCTTATT
